# Supplementary material for: Lion trophy hunting in West Africa: A response to Bouché et al
Source: PLoS One. 2017 Mar 21;12(3):e0173691. doi: 10.1371/journal.pone.0173691 (PMC5360238; doi:10.1371/journal.pone.0173691)
Supplement: S1 Table — Columns 1–5 are taken from Bouché et al. [1] and columns 6–7 are from their original survey report, the other columns show our original calculations. Note that distance to water is not a significant factor at the level of individual Hunting Zones and therefore we calculated estimates without stratification, which explains the difference in the total. (XLSX) [file pone.0173691.s001.xlsx]

## Sheet: Lion
Country	Hunting areas	Area (km2)	Lion density	Lion estimate	Fresh lion tracks	Total transect length (km)	Track density (N/100km)	Lion density (N/100 km2)	Area (km2)	Number of lions	mean track/transect		Number of lions 95% CI
			(N/100 km2)								mean	CV (%)	min	max
Burkina Faso	Tapoa-Djerma	242	1.78	4	1	2	50	15.2485	242	36.9013	1	105	-1.84507	75.6477
Burkina Faso	Kourtiagou	485.26	1e-05	0	0	24.5	0	0.0969697	485	0.470303	0	105	-0.0235152	0.964121
Burkina Faso	Pama Nord	825.54	1e-05	0	0	57.73	0	0.0969697	826	0.80097	0	105	-0.0400485	1.64199
Burkina Faso	Pama Centre Nord	839.2	0.51	4.30928	1	30	3.33333	1.10707	839	9.28832	0.5	100	0	18.5766
Burkina Faso	Pama Centre Sud	525.34	0.82	4.30928	1	42.5	2.35294	0.809982	525	4.25241	0.333333	141.421	-1.7614	10.2662
Burkina Faso	Pama Sud	601	2.87	17.2371	4	45	8.88889	2.79057	601	16.7713	1.33333	93.5414	1.08319	32.4595
Burkina Faso	Konkombouri	700	7.18	51.7113	12	60	20	6.15758	720	44.3345	3	40.8248	26.235	62.434
Burkina Faso	Ouamou-Ougarou	654.73	0.68	4	1	30.2	3.31126	1.10038	655	7.2075	0.5	100	0	14.415
Burkina Faso	Singou	708	1.25	9	2	30	6.66667	2.11717	690	14.6085	1	100	0	29.217
Burkina Faso	Pagou-Tandougou	404.21	10.66	43	10	45	22.2222	6.83098	404	27.5971	3.33333	101.98	-0.546531	55.7408
Burkina Faso	Koakrana	265.49	8.12	22	5	46.74	10.6975	3.33863	265	8.84737	1.66667	141.421	-3.6647	21.3594
Benin	Porga	765.7	0	0	0	99.07	2.01877	0.70872	1823	12.92	0.333333	141.421	-5.35162	31.1915
Benin	Batia	746.8	1.15	9	2
Benin	Konkombri	259	0	0	0	30	0	0.0969697	259	0.251152	0	105	-0.0125576	0.514861
Benin	Mékrou	1064	0	0	0	75	0	0.0969697	1064	1.03176	0	105	-0.0515879	2.1151
Benin	Djona	1186	1.82	22	5	60	8.33333	2.62222	1186	31.0996	1.25	87.178	3.98759	58.2115
Total HZ		10272.3	1.85	190	44	677.74	6.49217	2.06429	10584	216.382	1.01786	104.779	18.0088	414.755
Burkina Faso	PN Arly	2195			7	104.65	6.68896	2.12393	2195	46.6202	1	92.582	24.6702	68.5702
Burkina Faso	PN W	2349			8	207.8	3.84986	1.26359	2349	29.6818	0.615385	186.246	15.2264	44.1372
Benin	PN Pendjari	2761			13	157.5	8.25397	2.59817	2761	71.7355	1.18182	164.623	39.1055	104.366
Benin	PN W	5719			10	150	6.66667	2.11717	5719	121.081	1	77.4597	63.8911	178.271
Niger	PN W	2230			14	184	7.6087	2.40264	2230	53.5788	1.16667	109.731	27.5621	79.5954
Niger	RT Tamou	200			1	11	9.09091	2.85179	200	5.70358	1	126	3.70358	7.70358
Total NP		15454	1.47535	228	53	814.95	6.50347	2.06772	15454	328.401	0.993978	126.128	174.159	482.643
Total WAP complex		25726.3	1.6248	418	97	1492.69	6.49834	2.06616	26038	544.783	1.01069	111.895	192.168	897.398
